# Supplementary material for: Previously uncharacterized rectangular bacterial structures in the dolphin mouth
Source: Nat Commun. 2023 Apr 13;14:2098. doi: 10.1038/s41467-023-37638-y (PMC10102025; doi:10.1038/s41467-023-37638-y)
Supplement: Supplementary file 4 — Supplementary Dataset 1 [file 41467_2023_37638_MOESM4_ESM.xlsx]

## Sheet: Sheet1
Prevalence of RBSs in dolphin oral samples.
73 samples from eight dolphins were evaluated for the presence of RBSs using SLIP2 via phase-contrast microscopy.
The order of magnitude of RBS counts for each morphology per sample is shown here; * denotes 1-9 RBSs of a given morphotype detected, ** denotes 10-99, and *** denotes ≥100 (maximum identified in a single sample was 366).
Samples collected prior to 2022 were surveyed using 226 fields of view (FOVs) and underwent amplicon sequencing, while those collected in 2022 were surveyed using 100 FOVs and did not undergo sequencing.
RBS-As and RBS-Bs were each detected in 39/73 samples (53%) and 42/73 samples (58%), respectively.
RBS-As were detected in samples from 7/8 dolphins, while RBS-Bs were detected in samples from 6/8 dolphins.
Sample location	FOVs	Dolphin	Collection Date	Morphotype A	Morphotype B	Amplicon sequencing
Palate, tongue, gingivus	226	1	2018-01-15	***	0	Y
Palate, tongue, gingivus	226	1	2018-01-15	**	*	Y
Palate, tongue, gingivus	226	1	2018-01-18	0	0	Y
Palate, tongue, gingivus	226	1	2018-01-18	0	0	Y
Palate, tongue, gingivus	226	1	2018-01-22	0	0	Y
Palate, tongue, gingivus	226	1	2018-01-22	0	0	Y
Palate, tongue, gingivus	226	1	2018-01-22	0	0	Y
Palate, tongue, gingivus	226	1	2018-01-25	0	0	Y
Palate, tongue, gingivus	226	1	2018-01-25	0	0	Y
Palate, tongue, gingivus	226	2	2018-01-15	0	**	Y
Palate, tongue, gingivus	226	2	2018-01-18	**	*	Y
Palate, tongue, gingivus	226	2	2018-01-18	**	**	Y
Palate, tongue, gingivus	226	2	2018-01-22	*	**	Y
Palate, tongue, gingivus	226	2	2018-01-22	0	**	Y
Palate, tongue, gingivus	226	2	2018-01-25	0	**	Y
Palate, tongue, gingivus	226	2	2018-01-25	0	**	Y
Palate, tongue, gingivus	226	3	2018-01-29	**	*	Y
Palate, tongue, gingivus	226	3	2018-01-29	**	*	Y
Palate, tongue, gingivus	226	3	2018-02-01	**	0	Y
Palate, tongue, gingivus	226	3	2018-02-01	*	0	Y
Palate, tongue, gingivus	226	3	2018-02-08	*	*	Y
Palate, tongue, gingivus	226	3	2018-02-08	*	0	Y
Palate, tongue, gingivus	226	4	2018-01-29	**	0	Y
Palate, tongue, gingivus	226	4	2018-02-01	0	0	Y
Palate, tongue, gingivus	226	4	2018-02-08	*	0	Y
Palate, tongue, gingivus	226	4	2018-02-08	0	0	Y
Palate, tongue, gingivus	226	4	2018-02-08	0	0	Y
Palate, tongue, gingivus	226	5	2018-02-12	***	**	Y
Palate, tongue, gingivus	226	5	2018-02-15	**	**	Y
Palate, tongue, gingivus	226	5	2018-02-15	0	*	Y
Palate, tongue, gingivus	226	5	2018-02-19	0	0	Y
Palate, tongue, gingivus	226	5	2018-02-19	0	0	Y
Palate, tongue, gingivus	226	5	2018-02-22	0	0	Y
Palate, tongue, gingivus	226	5	2018-02-22	0	0	Y
Palate, tongue, gingivus	226	5	2018-02-22	0	0	Y
Palate, tongue, gingivus	226	6	2018-02-12	**	*	Y
Palate, tongue, gingivus	226	6	2018-02-12	*	*	Y
Palate, tongue, gingivus	226	6	2018-02-15	**	0	Y
Palate, tongue, gingivus	226	6	2018-02-15	**	*	Y
Palate, tongue, gingivus	226	6	2018-02-15	*	0	Y
Palate, tongue, gingivus	226	6	2018-02-19	*	**	Y
Palate, tongue, gingivus	226	6	2018-02-19	0	**	Y
Palate, tongue, gingivus	226	6	2018-02-22	0	**	Y
Palate, tongue, gingivus	226	6	2018-02-22	0	*	Y
Gingivus	226	7	2012-04-01	*	*	Y
Palate, tongue, gingivus	226	8	2018-01-25	0	0	Y
Palate, tongue, gingivus	226	8	2018-01-25	0	0	Y
Palate, tongue, gingivus	226	8	2018-01-25	0	0	Y
Buccal surface	100	3	2022-03-24	0	0	N
Buccal surface	100	4	2022-03-24	0	0	N
Buccal surface	100	5	2022-03-24	0	0	N
Buccal surface	100	6	2022-03-24	0	*	N
Buccal surface	100	8	2022-03-24	0	*	N
Gingivus	100	5	2022-03-24	***	**	N
Gingivus	100	7	2022-03-24	***	**	N
Gingivus	100	5	2022-03-24	**	*	N
Gingivus	100	6	2022-03-24	**	**	N
Gingivus	100	7	2022-03-24	**	**	N
Gingivus	100	3	2022-03-24	*	0	N
Gingivus	100	3	2022-03-24	*	*	N
Gingivus	100	3	2022-03-24	*	*	N
Gingivus	100	5	2022-03-24	*	*	N
Gingivus	100	6	2022-03-24	*	*	N
Gingivus	100	4	2022-03-24	*	**	N
Gingivus	100	6	2022-03-24	*	**	N
Gingivus	100	4	2022-03-24	0	*	N
Gingivus	100	4	2022-03-24	0	*	N
Gingivus	100	7	2022-03-24	0	***	N
Palate	100	6	2022-03-24	***	0	N
Palate	100	3	2022-03-24	***	*	N
Palate	100	5	2022-03-24	**	*	N
Palate	100	4	2022-03-24	**	**	N
Palate	100	7	2022-03-24	*	**	N
